# Supplementary material for: Phytochemical Composition, Antioxidant and Antiproliferative Activities of Citrus hystrix, Citrus limon, Citrus pyriformis, and Citrus microcarpa Leaf Essential Oils against Human Cervical Cancer Cell Line
Source: Plants (Basel). 2022 Dec 27;12(1):134. doi: 10.3390/plants12010134 (PMC9823843; doi:10.3390/plants12010134)
Supplement: Supplementary file 1 [file plants-12-00134-s001.zip]

Archive with 1 entries (1 files):
- plants-2064451-supplementary.pdf
